# Supplementary material for: Characteristics and Treatment Outcomes in Advanced-Stage Non-Small Cell Lung Cancer Patients with a KRAS G12C Mutation: A Real-World Study
Source: J Clin Med. 2022 Jul 15;11(14):4098. doi: 10.3390/jcm11144098 (PMC9324356; doi:10.3390/jcm11144098)
Supplement: Supplementary file 1 [file jcm-11-04098-s001.zip]

Archive with 1 entries (1 files):
- jcm-1780355-supplementary.pdf
